# Supplementary material for: Diversity and Distribution of Uncultured and Cultured Gaiellales and Rubrobacterales in South China Sea Sediments
Source: Front Microbiol. 2021 Jun 16;12:657072. doi: 10.3389/fmicb.2021.657072 (PMC8248818; doi:10.3389/fmicb.2021.657072)
Supplement: Supplementary file 5 [file Table_5.xlsx]

## Sheet: Sheet2
Supplementary Table 5. Numbers of cultured and uncultured Gaiellales and Rubrobacterales are capctured in 29 sampling sites
Clade	OTU	16XB14	16XB2	16XB18	16XB31	16XB28	16ZBS05	16ZBS07	16ZBM3	16ZBM1	16XB7	16ZBM2	16XB53	16XB21	16ZBM6	16ZBS63	16XB51	16ZBM5	16XB37	16ZBS09	16XB90	16XB97	16XB60	16XB92	16XB73	16XB70	16ZBM4	16XB83	16ZBS16	16ZBM7
Gaiel I	OTU 218	2	1	3	7	9	12	10	10	11	1	26	5	21	4	16	11	41	14	0	19	16	4	10	4	5	5	12	17	2
Gaiel I	OTU 484	1	1	2	4	7	16	36	16	13	1	39	6	19	16	24	8	8	11	0	7	15	12	7	4	8	16	7	14	7
Gaiel I	OTU 591	9	1	9	7	2	12	38	14	4	0	5	1	4	0	2	1	1	10	0	0	1	0	4	0	0	0	0	0	1
Gaiel I	OTU 341	0	0	0	0	0	3	55	18	0	0	1	0	0	0	0	0	0	0	0	0	0	0	0	0	0	0	0	0	0
Gaiel I	OTU 3009	0	0	0	0	0	0	9	4	14	0	3	0	0	0	0	0	3	0	0	0	0	0	0	1	0	0	0	2	0
Gaiel I	OTU 954	1	0	5	2	3	3	1	4	3	2	3	2	1	8	7	2	3	2	0	3	0	0	3	0	2	0	2	0	0
Gaiel I	OTU 6596	0	0	0	0	0	1	3	2	5	0	7	1	0	0	0	0	5	1	1	0	0	0	0	0	0	0	0	3	0
Gaiel I	OTU 1730	1	3	0	0	0	0	4	3	2	2	1	1	1	5	0	1	0	3	0	0	0	1	0	0	1	3	0	1	3
Gaiel I	OTU 20992	0	0	0	0	0	0	1	0	0	0	0	0	1	0	0	1	0	0	0	0	0	0	0	0	0	0	0	0	0
Gaiel I	OTU 22114	0	0	0	0	0	0	0	1	0	1	1	0	0	0	0	0	0	0	0	0	0	0	0	0	0	0	0	0	0
Gaiel I	OTU 28839	0	0	0	0	0	1	0	0	0	0	0	0	0	0	0	0	0	0	0	0	0	0	1	0	0	0	0	0	0
Gaiel I	OTU 34506	0	0	0	0	0	0	0	0	0	0	0	0	0	0	1	0	0	0	1	0	0	0	0	0	0	0	0	0	0
Gaiel I	OTU 3582	0	0	0	0	0	0	2	2	1	0	3	0	0	0	0	0	2	0	0	0	0	0	0	0	0	0	0	0	0
Gaiel I	OTU 44152	0	0	0	0	0	0	2	0	0	0	0	0	0	1	0	0	1	0	0	0	0	0	0	0	0	0	0	1	0
Gaiel I	OTU 45236	0	0	0	0	0	0	0	0	1	0	0	0	0	0	0	0	1	0	0	0	0	0	0	0	0	0	0	0	0
Gaiel I	OTU 5148	0	0	0	0	1	0	0	0	1	0	0	0	0	0	0	1	0	0	0	0	0	0	1	1	0	0	0	0	0
Gaiel I	OTU 55267	0	0	0	0	0	0	0	0	1	0	1	0	0	0	0	0	0	0	0	0	0	0	0	0	0	0	0	0	0
Gaiel I	OTU 5532	0	0	0	0	0	0	0	2	0	0	0	0	0	0	0	0	0	0	0	0	0	0	0	0	0	0	0	1	0
Gaiel I	OTU 5794	0	0	0	0	0	0	2	3	0	0	0	0	0	0	0	0	1	0	0	0	0	0	0	0	0	0	0	0	0
Gaiel I	OTU 59398	0	0	0	0	0	0	1	0	0	0	0	0	0	0	0	0	0	0	0	0	2	0	0	0	0	0	1	0	0
Gaiel I	OTU 7885	0	0	0	0	0	0	2	0	0	0	0	0	0	0	0	0	0	0	0	0	0	0	0	0	0	0	0	0	0
Gaiel I	OTU 8600	0	0	0	0	0	0	0	1	3	0	1	0	0	0	0	0	1	0	0	0	0	0	0	0	0	0	0	0	0
Gaiel I	OTU 9628	0	0	0	0	0	0	2	1	4	0	3	0	0	0	0	0	0	0	0	0	0	0	0	0	0	0	0	1	0
Gaiel I	OTU 9643	0	0	0	0	0	0	2	0	0	0	0	0	0	0	0	0	0	0	0	0	0	0	0	0	0	0	0	0	0
Gaiel I	OTU 9693	0	0	0	0	0	0	1	0	0	0	1	0	1	1	0	0	0	0	0	0	0	0	0	0	0	0	0	0	0
Gaiel II	OTU 1053	1	0	0	0	6	1	3	3	3	0	5	0	6	4	11	8	8	8	0	4	7	0	8	3	2	2	4	4	5
Gaiel II	OTU 11674	0	0	0	0	0	0	0	1	0	0	0	0	0	2	0	0	0	0	0	0	0	0	1	0	0	1	0	0	0
Gaiel II	OTU 19441	0	0	1	0	0	0(2)	1(2)	0	1	0	2	0	0	2	0	0	0	0	0	0	0	0	1	0	0	0	0	0	0
Gaiel II	OTU 2042	0	2	0	0	0	1	1	0	0	1	0	0	1	0	0	0	0	2	0	0	0	0	1	1	0	1	1	0	0
Gaiel II	OTU 4323	0	0	2	1	0	1	2	0	0	1	0	0	1	0	0	0	0	2	0	1	0	0	3	0	0	0	0	0	3
Gaiel II	OTU 5561	0	2	0	0	0	0	0	0	0	3	0	0	0	0	0	0	0	2	0	0	0	0	0	0	0	0	0	0	0
Rubro I	OTU 10386	0	0	0	0	0	0(3)	1(18)	0	1	0	1	0	0	0	0	0(1)	0(3)	0	0(2)	0	0(1)	0(63)	0	0	0	0(27)	0	0	0(6)
Rubro II	OTU 18976	0	0	0	0	0	0	0	0	0	0	0	0	0	2	0	0	0	1	0(1)	3	0	3	0	0	2	1(2)	16	0	0
Rubro III	OTU 639	0	0	0	1	0	0	0	0	0	0	1	0	1	1	0	0	0	0	0	4	0	2(2)	3	0	2	3	20	0	0
Rubro IV	OTU 7567	0	0	0	0	0	0(1)	2(3)	0	0	0	0	0	0	0	0	0	0	0	0	1	0	0	0	0	0	0(5)	0	0	0
* Numbers in parentheses show the number of cultured strains
