# Supplementary material for: Diversity and Distribution of Uncultured and Cultured Gaiellales and Rubrobacterales in South China Sea Sediments
Source: Front Microbiol. 2021 Jun 16;12:657072. doi: 10.3389/fmicb.2021.657072 (PMC8248818; doi:10.3389/fmicb.2021.657072)
Supplement: Supplementary file 6 [file Table_6.XLSX]

## Sheet: Sheet1
Supplementary Table 6. The accession numbers of the datasets generated for this study in the NCBI database.
Sample ID	BioProject	Biosample	Accession	Title
16XB14	PRJNA659601	SAMN15917444	SRR12534348	Metagenome or environmental sample from marine sediment metagenome
16XB2	PRJNA659601	SAMN15917445	SRR12534347	Metagenome or environmental sample from marine sediment metagenome
16XB18	PRJNA659601	SAMN15917446	SRR12534336	Metagenome or environmental sample from marine sediment metagenome
16XB31	PRJNA659601	SAMN15917447	SRR12534326	Metagenome or environmental sample from marine sediment metagenome
16XB28	PRJNA659601	SAMN15917448	SRR12534325	Metagenome or environmental sample from marine sediment metagenome
16ZBS05	PRJNA659601	SAMN15917449	SRR12534324	Metagenome or environmental sample from marine sediment metagenome
16ZBS07	PRJNA659601	SAMN15917450	SRR12534323	Metagenome or environmental sample from marine sediment metagenome
16ZBM3	PRJNA659601	SAMN15917451	SRR12534322	Metagenome or environmental sample from marine sediment metagenome
16ZBM1	PRJNA659601	SAMN15917452	SRR12534321	Metagenome or environmental sample from marine sediment metagenome
16XB7	PRJNA659601	SAMN15917453	SRR12534320	Metagenome or environmental sample from marine sediment metagenome
16ZBM2	PRJNA659601	SAMN15917454	SRR12534346	Metagenome or environmental sample from marine sediment metagenome
16XB53	PRJNA659601	SAMN15917455	SRR12534345	Metagenome or environmental sample from marine sediment metagenome
16XB21	PRJNA659601	SAMN15917456	SRR12534344	Metagenome or environmental sample from marine sediment metagenome
16ZBM6	PRJNA659601	SAMN15917457	SRR12534343	Metagenome or environmental sample from marine sediment metagenome
16ZBS63	PRJNA659601	SAMN15917458	SRR12534342	Metagenome or environmental sample from marine sediment metagenome
16XB51	PRJNA659601	SAMN15917459	SRR12534341	Metagenome or environmental sample from marine sediment metagenome
16ZBM5	PRJNA659601	SAMN15917460	SRR12534340	Metagenome or environmental sample from marine sediment metagenome
16XB37	PRJNA659601	SAMN15917461	SRR12534339	Metagenome or environmental sample from marine sediment metagenome
16ZBS09	PRJNA659601	SAMN15917462	SRR12534338	Metagenome or environmental sample from marine sediment metagenome
16XB90	PRJNA659601	SAMN15917463	SRR12534337	Metagenome or environmental sample from marine sediment metagenome
16XB97	PRJNA659601	SAMN15917464	SRR12534335	Metagenome or environmental sample from marine sediment metagenome
16XB60	PRJNA659601	SAMN15917465	SRR12534334	Metagenome or environmental sample from marine sediment metagenome
16XB92	PRJNA659601	SAMN15917466	SRR12534333	Metagenome or environmental sample from marine sediment metagenome
16XB73	PRJNA659601	SAMN15917467	SRR12534332	Metagenome or environmental sample from marine sediment metagenome
16XB70	PRJNA659601	SAMN15917468	SRR12534331	Metagenome or environmental sample from marine sediment metagenome
16ZBM4	PRJNA659601	SAMN15917469	SRR12534330	Metagenome or environmental sample from marine sediment metagenome
16XB83	PRJNA659601	SAMN15917470	SRR12534329	Metagenome or environmental sample from marine sediment metagenome
16ZBS16	PRJNA659601	SAMN15917471	SRR12534328	Metagenome or environmental sample from marine sediment metagenome
16ZBM7	PRJNA659601	SAMN15917472	SRR12534327	Metagenome or environmental sample from marine sediment metagenome
