# Supplementary material for: Diversity and Distribution of Uncultured and Cultured Gaiellales and Rubrobacterales in South China Sea Sediments
Source: Front Microbiol. 2021 Jun 16;12:657072. doi: 10.3389/fmicb.2021.657072 (PMC8248818; doi:10.3389/fmicb.2021.657072)
Supplement: Supplementary file 7 [file Table_7.XLSX]

## Sheet: Sheet1
Supplementary Table 7. The NCBI accession numbers of the 16S rRNA gene sequences for this study.
ID	GenBank number
OTU 10386	MT950236
OTU 1053	MT950237
OTU 11674	MT950238
OTU 1730	MT950239
OTU 18976	MT950240
OTU 19441	MT950241
OTU 2042	MT950242
OTU 20992	MT950243
OTU 218	MT950244
OTU 22114	MT950245
OTU 28839	MT950246
OTU 3009	MT950247
OTU 341	MT950248
OTU 34506	MT950249
OTU 3582	MT950250
OTU 4323	MT950251
OTU 44152	MT950252
OTU 45236	MT950253
OTU 484	MT950254
OTU 5148	MT950255
OTU 55267	MT950256
OTU 5532	MT950257
OTU 5561	MT950258
OTU 5794	MT950259
OTU 591	MT950260
OTU 59398	MT950261
OTU 639	MT950262
OTU 6596	MT950263
OTU 7567	MT950264
OTU 7885	MT950265
OTU 8600	MT950266
OTU 954	MT950267
OTU 9628	MT950268
OTU 9643	MT950269
OTU 9693	MT950270
SCSIO 51074	MT939011
SCSIO 52856	MT939012
SCSIO 52857	MT939013
SCSIO 52858	MT939014
SCSIO 52859	MT939015
SCSIO 52860	MT939016
SCSIO 52861	MT939017
SCSIO 52862	MT939018
SCSIO 52863	MT939019
SCSIO 52864	MT939020
SCSIO 52908	MT939021
SCSIO 52909	MN578142
SCSIO 52911	MT939022
SCSIO 52913	MT939023
SCSIO 52914	MT939024
SCSIO 52915	MN578150
SCSIO 52916	MT939025
SCSIO 53222	MT939026
SCSIO 53398	MT939027
SCSIO 53399	MT939028
SCSIO 53490	MT939029
SCSIO 53527	MT939030
SCSIO 53793	MT939031
SCSIO 53794	MT939032
SCSIO 53795	MT939033
SCSIO 53796	MT939034
SCSIO 53797	MT939035
SCSIO 53798	MT939036
SCSIO 53799	MT939037
SCSIO 53800	MT939038
SCSIO 53801	MT939039
SCSIO 53898	MT939040
SCSIO 53899	MT939041
SCSIO 53900	MT939042
SCSIO 53901	MT939043
SCSIO 53902	MT939044
SCSIO 53903	MT939045
SCSIO 53904	MT939046
SCSIO 53905	MT939047
SCSIO 53906	MT939048
SCSIO 53910	MT939049
SCSIO 53911	MT939050
SCSIO 53912	MT939051
SCSIO 53913	MT939052
SCSIO 53914	MT939053
SCSIO 53915	MT939054
SCSIO 53916	MT939055
SCSIO 53917	MT939056
SCSIO 53919	MT939057
SCSIO 53920	MT939058
SCSIO 53921	MT939059
SCSIO 53922	MT939060
SCSIO 53923	MT939061
SCSIO 53924	MT939062
SCSIO 53925	MT939063
SCSIO 53926	MT939064
SCSIO 53927	MT939065
SCSIO 53928	MT939066
SCSIO 53929	MT939067
SCSIO 53930	MT939068
SCSIO 53931	MT939069
SCSIO 53932	MT939070
SCSIO 53933	MT939071
SCSIO 53934	MT939072
SCSIO 53935	MT939073
SCSIO 53936	MT939074
SCSIO 53937	MT939075
SCSIO 53938	MT939076
SCSIO 53939	MT939077
SCSIO 53940	MT939078
SCSIO 53941	MT939079
SCSIO 53942	MT939080
SCSIO 53943	MT939081
SCSIO 53944	MT939082
SCSIO 53945	MT939083
SCSIO 53946	MT939084
SCSIO 53947	MT939085
SCSIO 53948	MT939086
SCSIO 53949	MT939087
SCSIO 53950	MT939088
SCSIO 53951	MT939089
SCSIO 53952	MT939090
SCSIO 53953	MT939091
SCSIO 53954	MT939092
SCSIO 53955	MT939093
SCSIO 53956	MT939094
SCSIO 53957	MT939095
SCSIO 53958	MT939096
SCSIO 53959	MT939097
SCSIO 53960	MT939098
SCSIO 53961	MT939099
SCSIO 53962	MT939100
SCSIO 53963	MT939101
SCSIO 53964	MT939102
SCSIO 53965	MT939103
SCSIO 53966	MT939104
SCSIO 53967	MT939105
SCSIO 53968	MT939106
SCSIO 53969	MT939107
SCSIO 53970	MT939108
SCSIO 53971	MT939109
SCSIO 53972	MT939110
SCSIO 53973	MT939111
SCSIO 53974	MT939112
SCSIO 53975	MT939113
SCSIO 53976	MT939114
SCSIO 53977	MT939115
SCSIO 53978	MT939116
SCSIO 53979	MT939117
SCSIO 58931	MT939118
SCSIO 58993	MT939119
SCSIO 59175	MT939120
SCSIO 59374	MT939121
SCSIO 59394	MT939122
SCSIO 59397	MT939123
SCSIO 59401	MT939124
SCSIO 59445	MT939125
SCSIO 59455	MT939126
SCSIO 59461	MT939127
SCSIO 59652	MT939128
SCSIO 59655	MT939129
SCSIO 59656	MT939130
SCSIO 59670	MT939131
SCSIO 59715	MT939132
SCSIO 60792	MT939133
SCSIO 60818	MT939134
SCSIO 60831	MT939135
SCSIO 60834	MT939136
SCSIO 60835	MT939137
SCSIO 60837	MT939138
SCSIO 60938	MT939139
SCSIO 60939	MT939140
SCSIO 60940	MT939141
SCSIO 60941	MT939142
SCSIO 60945	MT939143
SCSIO 60946	MT939144
SCSIO 60949	MT939145
SCSIO 61132	MT939146
SCSIO 60955	MT939147
SCSIO 61154	MT939148
SCSIO 61190	MT939149
SCSIO 61214	MT939150
